# Supplementary material for: The ∼16 kDa C-Terminal Sequence of Clathrin Assembly Protein AP180 Is Essential for Efficient Clathrin Binding
Source: PLoS One. 2014 Oct 20;9(10):e110557. doi: 10.1371/journal.pone.0110557 (PMC4203807; doi:10.1371/journal.pone.0110557)
Supplement: Data S1 — Codon optimised sequence of FL-AP180 for expression in Escherichia coli . Mouse AP180 codons were optimised to remove those used rarely in Escherichia coli. Also, we reduced, but did not minimise, the variety of codons used to produce the same aa. The smallest base pair change was made for the required for silent mutation. Codons of frequency 1 were replaced with codons of higher frequency that code for the same aa. (TXT) [file pone.0110557.s002.txt]

ATG TCT GGC CAA ACG CTC ACG GAT CGT ATC GCC GCC GCT CAG TAC AGC GTG ACT GGC TCT GCT GTA GCA CGT GCA GTC TGC AAA GCC ACC ACT CAT GAG GTG ATG GGC CCG AAG AAG AAG CAC CTG GAC TAT TTG ATC CAG GCT ACC AAT GAG ACC AAT GTC AAT ATC CCT CAG ATG GCC GAC ACC CTC TTT GAG CGT GCG ACA AAC AGT AGC TGG GTG GTG GTA TTT AAA GCT CTG GTG ACC ACA CAC CAT CTC ATG GTG CAT GGT AAT GAG CGT TTT ATT CAG TAT TTG GCC TCT CGT AAT ACG CTG TTC AAT CTC AGC AAC TTT CTG GAT AAA AGT GGT TCC CAC GGT TAT GAT ATG TCT ACG TTC ATC CGT CGT TAC AGT CGT TAC TTG AAT GAA AAG GCT TTC TCC TAC CGT CAG ATG GCA TTT GAC TTT GCC CGT GTG AAG AAA GGG GCT GAC GGT GTC ATG CGT ACG ATG GTT CCT GAA AAG CTC CTG AAG AGT ATG CCA ATC CTG CAG GGG CAG ATC GAT GCA CTG CTG GAG TTT GAT GTG CAT CCA AAT GAA CTG ACC AAT GGT GTC ATC AAT GCT GCA TTT ATG CTT CTT TTC AAA GAT CTT ATC AAA CTG TTT GCT TGC TAC AAT GAC GGC GTC ATT AAC CTG CTT GAA AAA TTT TTT GAG ATG AAG AAA GGT CAA TGC AAA GAC GCG CTG GAA ATT TAC AAG CGT TTT CTG ACT CGT ATG ACG CGT GTG TCC GAA TTC CTC AAG GTC GCC GAG CAA GTT GGT ATT GAT AAA GGC GAC ATT CCG GAC CTC ACG CAG GCT CCG AGC AGT CTT ATG GAG ACC CTT GAA CAA CAT CTG AAT ACC CTG GAA GGT AAG AAA CCT GGT AAC AAT GAA GGT TCT GGT GCT CCG TCT CCA CTG AGT AAG TCT TCT CCA GCC ACA ACT GTT ACA TCT CCT AAT TCT ACA CCA GCT AAA ACT ATC GAC ACA TCC CCG CCA GTT GAC ATC TTT GCA ACA GCA TCC GCG GCT GCC CCA GTC AGC TCT GCT AAG CCA TCA AGC GAT CTC CTT GAT CTT CAG CCG GAC TTC TCT GGT GCG GCT GCG GGG GCA GCA GCA CCT GTA GTG CCT CCT TCT GGG GGT GCG ACC GCC TGG GGT GAC CTT TTG GGT GAG GAT TCC TTG GCT GCA CTT TCC TCT GTT CCG TGC GAA GCA CCG ATT TCA GAC CCA TTT GCA CCA GAG CCT TCC CCT CCT ACT ACA ACC ACT GAG CCT GCT TCA GCC TCT GCC TCT ACC ACC ACA GCT GTG ACG GCT GTC ACT ACG GAA GTG GAT CTC TTT GGT GAT GCC TTT GCA GCT TCT CCT GGG GAG GCC CCT GCA GCA TCC GAA GGG GCT ACC GCA CCA GCT ACC CCG GCC CCA GTG GCT GCA GCT CTT GAT GCA TGC TCA GGT AAT GAC CCT TTT GCC CCA TCT GAA GGT AGC GCA GAG GCT GCA CCT GAG CTG GAC CTC TTT GCA ATG AAG CCA CCT GAG ACC AGC GCT CCT GTA GTT ACC CCT ACA GCT AGC ACA GCC CCT CCA GTT CCG GCA ACT GCT CCT TCT CCT GCT CCG ACG GCT GTG GCA GCC ACT GCT GCC ACC ACC ACC GCC GCC GCT GCA GCT ACC ACC ACT GCC ACC ACC TCT GCT GCT GCT GCC ACC ACC GCC GCT GCT CCT CCT GCT CTG GAT ATC TTT GGT GAT TTG TTT GAT TCT GCT CCT GAA GTT GCT GCA GCA CCT AAG CCA GAC GCG GCT CCT AGC ATC GAC CTG TTT GGC ACA GAT GCT TTC TCC TCC CCG CCA CGT GGG GCC TCT CCG GTG CCT GAG AGT TCT CTC ACT GCT GAC CTC CTG TCT GTG GAC GCA TTT GCA GCG CCG TCT CCT GCA TCC ACT GCC TCT CCT GCA AAG GCG GAG TCC TCT GGT GTC ATC GAC CTT TTT GGG GAT GCG TTT GGT AGT GGT GCT TCT GAA ACC CAG CCA GCA CCA CAG GCT GTT TCT AGT TCA TCA GCA TCT GCA GAT CTG CTG GCT GGT TTT GGG GGT TCT TTC ATG GCC CCT TCT ACA ACG CCA GTG ACT CCA GCT CAG AAT AAC CTG CTG CAA CCG AGT TTC GAG GCA GCT TTT GGT ACG ACG CCT TCT ACT TCA AGC AGC AGC TCT TTT GAC CCA TCA GGC GAT CTT CTG ATG CCA ACC ATG GCA CCA TCC GGG CAG CCT GCC CCT GTC TCA ATG GTC CCA CCG AGT CCT GCA ATG GCA GCC AGC AAA GGC CTC GGT AGT GAC CTT GAC TCT TCT CTG GCC AGT CTG GTA GGC AAT CTT GGG ATT TCT GGT ACC ACA TCA AAA AAG GGT GAT CTC CAG TGG AAT GCT GGG GAG AAA AAG CTG ACT GGT GGT GCC AAC TGG CAA CCG AAA GTC ACT CCA GCC ACA TGG TCA GCG GGT GTT CCG CCG CAA GGC ACT GTT CCA CCA ACC AGC TCA GTC CCT CCG GGT GCC GGG GCC CCG TCC GTT GGG CAA CCT GGT GCA GGT TTT GGT ATG CCT CCT TCA GGG ACA GGC ATG ACC ATG ATG TCT CAG CAG CCA GTC ATG TTT GCA CAG CCG ATG ATG CGT CCA CCG TTT GGT GCT GCA GCT GTG CCG GGC ACA CAG CTT TCT CCA AGC CCT ACA CCT GCC ACT CAG AGT CCG AAG AAA CCT CCA GCC AAG GAC CCG CTG GCG GAT CTT AAC ATC AAG GAT TTC TTG TAA
